# Supplementary material for: Preparation and Characterization of Model Tire–Road Wear Particles
Source: Polymers (Basel). 2022 Apr 8;14(8):1512. doi: 10.3390/polym14081512 (PMC9027077; doi:10.3390/polym14081512)
Supplement: Supplementary file 1 [file polymers-14-01512-s001.zip]

Archive with 1 entries (1 files):
- polymers-1655723-supplementary.pdf
